# Supplementary material for: Koninginins X-Z, Three New Polyketides from Trichoderma koningiopsis SC-5
Source: Molecules. 2023 Nov 29;28(23):7848. doi: 10.3390/molecules28237848 (PMC10707852; doi:10.3390/molecules28237848)
Supplement: Supplementary file 1 [file molecules-28-07848-s001.zip]

Archive with 1 entries (1 files):
- molecules-2714937-supplementary.pdf
